# Supplementary material for: Effects of Different Light Spectra on Final Biomass Production and Nutritional Quality of Two Microgreens
Source: Plants (Basel). 2021 Jul 31;10(8):1584. doi: 10.3390/plants10081584 (PMC8399618; doi:10.3390/plants10081584)
Supplement: Supplementary file 1 [file plants-10-01584-s001.zip]

Archive with 1 entries (1 files):
- plants-1309325-supplementary.pdf
